# Supplementary material for: Virtual Reality Distraction for Reducing Pain and Anxiety During Percutaneous Cardiovascular Interventions: A Systematic Review and Meta-Analysis with Trial Sequential Analysis
Source: Medicina (Kaunas). 2025 May 22;61(6):957. doi: 10.3390/medicina61060957 (PMC12195424; doi:10.3390/medicina61060957)
Supplement: Supplementary file 1 [file medicina-61-00957-s001.zip]

Archive with 1 entries (1 files):
- medicina-3627510-supplementary.pdf
